# Supplementary material for: Robotic Gastrointestinal Surgery Compared to Conventional Approaches: An Umbrella Review of Clinical and Economic Outcomes
Source: J Clin Med. 2025 Dec 2;14(23):8555. doi: 10.3390/jcm14238555 (PMC12693434; doi:10.3390/jcm14238555)
Supplement: Supplementary file 1 [file jcm-14-08555-s001.zip]

Archive with 1 entries (1 files):
- jcm-3962703-supplementary.pdf
